# Supplementary material for: GDF15 in Patients with Autoimmune Primary Adrenal Insufficiency
Source: Int J Mol Sci. 2026 Feb 27;27(5):2260. doi: 10.3390/ijms27052260 (PMC12984741; doi:10.3390/ijms27052260)
Supplement: Supplementary file 1 [file ijms-27-02260-s001.zip]

Archive with 1 entries (1 files):
- ijms-4136369-supplementary.pdf
